# Supplementary material for: A Feedback Loop Driven by H3K18la and ASF1B via the LINC02732-miR-1291 Axis Promotes Hepatocellular Carcinoma Proliferation
Source: Cells. 2026 May 21;15(10):952. doi: 10.3390/cells15100952 (PMC13204551; doi:10.3390/cells15100952)
Supplement: Supplementary file 1 [file cells-15-00952-s001.zip]

Archive with 1 entries (1 files):
- cells-4253387-supplementary.pdf
